# Supplementary material for: Genetics of Greenbug Resistance in Synthetic Hexaploid Wheat Derived Germplasm
Source: Front Plant Sci. 2019 Jun 13;10:782. doi: 10.3389/fpls.2019.00782 (PMC6585667; doi:10.3389/fpls.2019.00782)
Supplement: TABLE S1 — Marker S. graminum response of selected Sokoll derived germplasm. [file Table_1.XLSX]

## Sheet: Sheet1
	False negative (%)	4.34783	4.34783	2.17391	4.34783
	False positive (%)	15.2174	45.6522	19.5652	10.8696
	QTL @	93 cM		493 cM
	Chromosome	3A		7D
	Marker interval	80.38	97.73	488.45	504.96
GID	Cross	m3385293	m1070254	m3222388	m1407691	Response
3825355	Sokoll	A	A	A	A	R
2448314	Weebill1	B	B	B	B	S
6001179	SOKOLL//FRTL/2*PIFED	A	A	A	B	R
6001642	SOKOLL*2/4/CHEN/AEGILOPS SQUARROSA (TAUS)//FCT/3/STAR	A	A	B	B	R
6692338	SOKOLL/3/PASTOR//HXL7573/2*BAU/4/SOKOLL/WBLL1	B	A	A	A	R
6933732	TILHI/SOKOLL*2//KINGBIRD #1	A	B	A	A	R
6939941	W15.92/4/PASTOR//HXL7573/2*BAU/3/WBLL1/5/SOKOLL/3/PASTOR//HXL7573/2*BAU	B	A	A	A	R
7178649	BAVIS #1*2/4/PASTOR//HXL7573/2*BAU/3/SOKOLL/WBLL1	A	B	A	A	R
6690606	SOKOLL/WBLL1/5/ATTILA/4/WEAVER/TSC//WEAVER/3/WEAVER	A	A	A	A	S
6939771	BABAX/LR42//BABAX/3/ER2000/4/KA/-C//TRCH/5/SOKOLL/3/PASTOR//HXL7573/2*BAU	B	-	B	B	S
7178454	SOKOLL/3/PASTOR//HXL7573/2*BAU*2/6/OASIS/5*BORL95/5/CNDO/R143//ENTE/MEXI75/3/AE.SQ/4/2*OCI	B	A	A	A	S
6939838	SOKOLL/3/PASTOR//HXL7573/2*BAU*2/4/EGA BONNIE ROCK	B	A	B	B	S
7178612	BECARD #1/4/SOKOLL/3/PASTOR//HXL7573/2*BAU	B	B	B	B	S
7178692	PASTOR//HXL7573/2*BAU/3/SOKOLL/WBLL1/4/SUNCO/2*PASTOR//EXCALIBUR/5/W15.92/4/PASTOR//HXL7573/2*BAU/3/WBLL1	B	B	B	B	S
6938585	SOKOLL/3/PASTOR//HXL7573/2*BAU/4/BECARD	B	A	A	B	S
7044885	WBLL1*2/BRAMBLING/3/SOKOLL//SUNCO/2*PASTOR	B	B	B	B	S
7045271	SOKOLL/92.001E7.32.5//SOKOLL/EXCALIBUR	B	A	B	B	S
7178742	SOKOLL/WBLL1/6/OASIS/5*BORL95/5/CNDO/R143//ENTE/MEXI75/3/AE.SQ/4/2*OCI	A	B	B	B	S
7178777	PASTOR//HXL7573/2*BAU/3/WBLL1/4/2*SOKOLL/3/PASTOR//HXL7573/2*BAU	B	A	B	B	S
7400636	SOKOLL/3/PASTOR//HXL7573/2*BAU/8/BOW/VEE/5/ND/VG9144//KAL/BB/3/YACO/4/CHIL/6/CASKOR/3/CROC_1/AE.SQUARROSA (224)//OPATA/7/PASTOR//MILAN/KAUZ/3/BAV92	B	A	B	A	S
6939864	KS82W418/SPN/3/CHEN/AE.SQ//2*OPATA/4/FRET2/5/2*SOKOLL/3/PASTOR//HXL7573/2*BAU	B	B	B	B	S
7178584	SOKOLL/3/PASTOR//HXL7573/2*BAU/5/SNI/TRAP#1/3/KAUZ*2/TRAP//KAUZ/4/PARUS/PASTOR	B	B	B	B	S
7178594	W15.92/4/PASTOR//HXL7573/2*BAU/3/WBLL1/5/SOKOLL/3/PASTOR//HXL7573/2*BAU	B	B	A	B	S
6680495	SW89.5277/BORL95//SKAUZ/3/PRL/2*PASTOR/4/HEILO/5/WHEAR/SOKOLL	B	A	B	B	S
6934881	SOKOLL/3/PASTOR//HXL7573/2*BAU/4/2*PASTOR//HXL7573/2*BAU/3/SOKOLL/WBLL1	A	A	B	B	S
6934907	SOKOLL/3/PASTOR//HXL7573/2*BAU*2/4/PAURAQ	A	A	B	B	S
6938711	PASTOR//HXL7573/2*BAU/3/SOKOLL/WBLL1/4/HUW234+LR34/PRINIA//PBW343*2/KUKU-/3/ROLF07/5/WHEAR/SOKOLL	B	B	A	B	S
6938886	92.001E7.32.5/SLVS/5/NS-732/HER/3/PRL/SARA//TSI/VEE#5/4/FRET2/6/SOKOLL/3/PASTOR//HXL7573/2*BAU	B	B	B	B	S
6939938	PASTOR//HXL7573/2*BAU/3/WBLL1/4/SOKOLL/3/PASTOR//HXL7573/2*BAU	B	-	B	B	S
7044766	SOKOLL/3/PASTOR//HXL7573/2*BAU/4/SOKOLL//PBW343*2/KUKU-/3/ATTILA/PASTOR	B	A	B	B	S
7045240	TC870344/GUI//TEMPORALERA M 87/AGR/3/2*WBLL1/4/SOKOLL/WBLL1	B	B	B	B	S
7077417	NGL//2*WHEAR/SOKOLL	A	A	A	A	S
7178871	WAXWING/KRONSTAD F2004//WHEAR/SOKOLL/3/WAXBI	A	A	B	B	S
7400703	MEX94.27.1.20/3/SOKOLL//ATTILA/3*BCN/5/GK ARON/AG SECO 7846//2180/4/2*MILAN/KAUZ//PRINIA/3/BAV92	B	B	B	B	S
6278782	CHIR3/4/SIREN//ALTAR 84/AE.SQUARROSA (205)/3/3*BUC/5/PFAU/WEAVER/6/SOKOLL	B	A	B	B	S
6934955	SOKOLL/WBLL1/4/D67.2/PARA- 66.270//AE.SQUARROSA (320)/3/CUNNINGHAM	B	A	B	B	S
6935075	SOKOLL/3/PASTOR//HXL7573/2*BAU*2/4/PASTOR//MILAN/KAUZ/3/BAV92	B	A	B	B	S
6938938	CROC_1/AE.SQUARROSA (205)//BORL95/3/PRL/SARA//TSI/VEE#5/4/FRET2*2/5/WHEAR/SOKOLL	A	A	B	B	S
6939929	SOKOLL/3/PASTOR//HXL7573/2*BAU/4/MASSIV/PPR47.89C	-	A	A	B	S
7176356	WHEAR/SOKOLL/3/TRCH/SRTU//KACHU	B	-	A	B	S
7177651	WHEAR/SOKOLL/3/TRCH/SRTU//KACHU/4/TRCH/SRTU//KACHU	B	-	A	A	S
7178769	PASTOR//HXL7573/2*BAU/3/WBLL1/4/SOKOLL/3/PASTOR//HXL7573/2*BAU	-	B	B	B	S
6279632	BABAX/KS93U76//BABAX/3/2*SOKOLL	B	B	B	B	S
6938535	WHEAR/SOKOLL/3/BERKUT//PBW343*2/KUKU-/4/WHEAR/SOKOLL	B	-	B	B	S
6938802	SOKOLL/3/PASTOR//HXL7573/2*BAU/4/WHEAR/SOKOLL	B	A	B	B	S
7044357	OASIS/5*BORL95/5/CNDO/R143//ENTE/MEXI75/3/AE.SQ/4/2*OCI/6/SOKOLL//SUNCO/2*PASTOR/7/SOKOLL//SUNCO/2*PASTOR	-	A	B	B	S
7178461	PASTOR//HXL7573/2*BAU/3/SOKOLL/WBLL1/6/2*OASIS/5*BORL95/5/CNDO/R143//ENTE/MEXI75/3/AE.SQ/4/2*OCI	-	B	B	B	S
7178651	CROC_1/AE.SQUARROSA (224)//OPATA/3/PASTOR/4/2*SOKOLL/3/PASTOR//HXL7573/2*BAU	B	A	B	B	S
